# Supplementary material for: ARTFit—A Quick and Reliable Tool for Performing Initial Fittings in Users of MED-EL Cochlear Implants
Source: Life (Basel). 2022 Feb 11;12(2):269. doi: 10.3390/life12020269 (PMC8879980; doi:10.3390/life12020269)
Supplement: Supplementary file 1 [file life-12-00269-s001.zip]

Archive with 1 entries (1 files):
- life-1566996-supplementary.xlsx
