# Supplementary material for: ARTFit—A Quick and Reliable Tool for Performing Initial Fittings in Users of MED-EL Cochlear Implants
Source: Life (Basel). 2022 Feb 11;12(2):269. doi: 10.3390/life12020269 (PMC8879980; doi:10.3390/life12020269)
Supplement: Supplementary file 1 [file life-12-00269-s001.zip › life-1566996-supplementary.xlsx]

## Sheet: MCL values
Subject ID (Adult)		ClinMAP Channel 1 [Charge Unit]	ClinMAP Channel 2 [Charge Unit]	ClinMAP Channel 3 [Charge Unit]	ClinMAP Channel 4 [Charge Unit]	ClinMAP Channel 5 [Charge Unit]	ClinMAP Channel 6 [Charge Unit]	ClinMAP Channel 7 [Charge Unit]	ClinMAP Channel 8 [Charge Unit]	ClinMAP Channel 9 [Charge Unit]	ClinMAP Channel 10 [Charge Unit]	ClinMAP Channel 11 [Charge Unit]	ClinMAP Channel 12 [Charge Unit]	LiveBurstMAP Channel 1 [Charge Unit]	LiveBurstMAP Channel 2 [Charge Unit]	LiveBurstMAP Channel 3 [Charge Unit]	LiveBurstMAP Channel 4 [Charge Unit]	LiveBurstMAP Channel 5 [Charge Unit]	LiveBurstMAP Channel 6 [Charge Unit]	LiveBurstMAP Channel 7 [Charge Unit]	LiveBurstMAP Channel 8 [Charge Unit]	LiveBurstMAP Channel 9 [Charge Unit]	LiveBurstMAP Channel 10 [Charge Unit]	LiveBurstMAP Channel 11 [Charge Unit]	LiveBurstMAP Channel 12 [Charge Unit]	LiveECAPMAP Channel 1 [Charge Unit]	LiveECAPMAP Channel 2 [Charge Unit]	LiveECAPMAP Channel 3 [Charge Unit]	LiveECAPMAP Channel 4 [Charge Unit]	LiveECAPMAP Channel 5 [Charge Unit]	LiveECAPMAP Channel 6 [Charge Unit]	LiveECAPMAP Channel 7 [Charge Unit]	LiveECAPMAP Channel 8 [Charge Unit]	LiveECAPMAP Channel 9 [Charge Unit]	LiveECAPMAP Channel 10 [Charge Unit]	LiveECAPMAP Channel 11 [Charge Unit]	LiveECAPMAP Channel 12 [Charge Unit]				Eq (1): RDecapMCL = |(MCLclin − MCLecap)/MCLclin| ∗ 100 Channel 1	Eq (1): RDecapMCL = |(MCLclin − MCLecap)/MCLclin| ∗ 100 Channel 2	Eq (1): RDecapMCL = |(MCLclin − MCLecap)/MCLclin| ∗ 100 Channel 3	Eq (1): RDecapMCL = |(MCLclin − MCLecap)/MCLclin| ∗ 100 Channel 4	Eq (1): RDecapMCL = |(MCLclin − MCLecap)/MCLclin| ∗ 100 Channel 5	Eq (1): RDecapMCL = |(MCLclin − MCLecap)/MCLclin| ∗ 100 Channel 6	Eq (1): RDecapMCL = |(MCLclin − MCLecap)/MCLclin| ∗ 100 Channel 7	Eq (1): RDecapMCL = |(MCLclin − MCLecap)/MCLclin| ∗ 100 Channel 8	Eq (1): RDecapMCL = |(MCLclin − MCLecap)/MCLclin| ∗ 100 Channel 9
ARTF_43_A02	A02	24.834	24.543	24.015	22.34	23.278	25.225	26.372	26.991	27.082	26.099	20.084	20.794	22.823	19.683	18.555	19.756	22.823	22.158	22.158	22.158	24.206	24.934	23.505	24.206	23.414	23.414	23.26	23.096	23.46	23.815	23.305	22.796	22.286	21.776	21.267	21.267				5.71797	4.60009	3.14387	3.38406	0.781857	5.58969	11.6298	15.5422	17.7092
ARTF_43_A03	A03	33.968	34.497	34.497	33.513	36.966	39.963	38.799	38.759	37.762	37.942	36.947		30.667	32.533	32.533	30.667	29.821	31.586	29.775	30.667	28.064	37.719	28.911		30.039	31.541	31.65	31.759	31.795	31.841	31.886	31.923	31.968	32.005	32.005					11.5668	8.56886	8.2529	5.23378	13.9885	20.3238	17.8175	17.6372	15.3435
ARTF_43_A04	A04	16.106	16.547	16.457	14.834	16.467	17.534	18.211	18.924	18.158	16.178	12.069	13.707	18.555	18.018	18.018	15.543	16.489	15.543	14.223	15.088	13.805	12.267	13.404	17.49	16.817	16.817	16.817	16.817	16.162	15.506	16.071	16.635	17.208	15.333	15.333	15.333				4.4145	1.63171	2.18752	13.3679	1.85219	11.5661	11.7511	12.0957	5.23185
ARTF_43_A05	A05	12.87	12.492	13.653	12.132	11.781	12.492	12.492	12.87	12.87	12.87	12.87	13.257	12.631	11.912	11.566	11.229	11.566	12.267	12.631	11.912	12.267	13.404	14.651	12.631	12.786	12.786	12.658	12.531	12.667	12.804	12.713	12.613	12.522	12.431	12.331	12.331				0.652681	2.35351	7.28778	3.28882	7.52058	2.4976	1.76913	1.99689	2.70396
ARTF_43_A06	A06	29.448	30.582	29.934	30.483	30.08	28.364	32.137	31.744	32.682	32.522	28.633	22.881	24.206	20.275	20.884	20.884	28.911	24.206	23.505	23.505	24.206	22.823	20.884	19.683	22.832	23.196	23.56	21.767	22.795	23.815	23.815	23.815	23.815	23.815	23.815	23.815				22.4667	24.1515	21.2935	28.593	24.2188	16.0379	25.8954	24.9779	27.1311
ARTF_43_A07	A07	23.94	24.66	26.946	28.593	28.593	27.756	24.66	25.398	20.052	13.653	18.9	25.398	24.206	21.512	22.158	25.68	29.775	28.064	26.454	24.934	20.884	19.683	22.823	30.667	26.982	23.241	24.106	24.979	25.844	26.708	27.573	28.438	27.491	22.723	21.722	21.722				12.7068	5.75426	10.5396	12.6395	9.61424	3.77576	11.8127	11.9694	37.0985
ARTF_43_A08	A08	23.985	25.767	28.215	30.645	29.133	32.616	33.075	31.707	31.662	30.402	22.896	26.82	20.884	22.823	24.934	25.68	27.245	24.206	26.454	28.064	28.911	29.775	28.911	25.68	23.169	23.169	23.169	24.47	24.534	23.442	23.442	23.442	23.442	23.442	23.442	23.442				3.40213	10.0827	17.8841	20.1501	15.7862	28.1273	29.1247	26.0668	25.9617
ARTF_43_A09	A09	47.5	46.856	44.833	42.596	41.751	49.747	44.008	41.478	39.485	35.782	30.343	27.326	30.667	29.775	28.064	27.245	33.506	34.516	30.667	28.911	28.911	28.064	27.245	24.934	30.176	30.176	29.739	29.302	28.865	28.829	28.792	28.756	28.729	28.692	28.656	27.1				36.4716	35.5984	33.6672	31.2095	30.8639	42.0488	34.5755	30.6717	27.2407
ARTF_43_A10	A10	18.091	17.059	19.195	20.363	22.254	22.924	22.924	21.602	20.363	18.091	20.978	23.82	15.088	16.981	19.11	16.489	19.683	19.11	18.555	16.981	16.981	16.007	19.683	23.505	18.664	18.664	18.664	18.664	19.392	19.656	19.92	20.184	20.448	20.548	20.548	20.548				3.16732	9.40852	2.76635	8.34356	12.8606	14.2558	13.1042	6.56421	0.417424
ARTF_43_A11	A11	44.541	43.245	50.13	48.672	50.13	47.25	51.831	53.181	53.181	47.106	35.784	19.719	46.383	41.214	49.213	46.383	49.213	42.451	42.451	42.451	40.013	35.554	31.586	25.68	44.308	44.308	44.226	44.153	44.071	41.805	40.877	39.94	39.012	38.074	37.146	37.146				0.523114	2.45809	11.7774	9.2846	12.0866	11.5238	21.1341	24.898	26.643
ARTF_43_A12	A12			11.898	12.996	14.391	15.444	16.437	17.166	16.811	18.406	19.634	18.376			13.013	12.631	14.651	16.007	16.007	15.543	14.651	16.007	18.018	16.489			14.314	14.314	13.905	14.505	15.106	15.151	15.197	15.242	15.288	15.288						20.3059	10.1416	3.37711	6.08003	8.09758	11.7383	9.60086
ARTF_43_A13	A13	19.259	19.259	19.259	18.696	21.256	21.256	21.892	22.546	21.892	20.839			19.683	15.088	20.884	19.11	27.245	20.884	20.884	20.275	19.683	23.505			19.711	19.711	18.127	19.037	19.947	19.756	19.565	19.374	19.374	19.374						2.34695	2.34695	5.87777	1.82392	6.15826	7.05683	10.6295	14.069	11.5019
ARTF_43_A14	A14	22.158	19.993	19.702	19.11	19.11	19.11	19.683	19.11	19.883	14.933	16.808	21.303	22.823	18.555	16.981	19.683	24.206	23.505	23.505	24.206	24.934	19.11	20.275	27.245	18.864	18.864	18.81	23.123	22.313	21.349	20.375	19.401	18.428	18.428	18.428	18.428				14.866	5.64698	4.52746	20.9995	16.7609	11.7164	3.51572	1.52276	7.31781
ARTF_43_A15	A15	32.412	34.358	33.767	32.103	29.72	32.576	37.459	40.863	42.038	41.766	31.699	31.653	23.505	26.454	21.512	20.884	26.454	23.505	27.245	26.454	29.775	28.911	23.505	28.911	24.916	24.916	24.916	24.916	29.293	26.59	23.887	23.706	23.533	23.351	23.178	23.178				23.1272	27.4812	26.212	22.3873	1.43674	18.3755	36.2316	41.9866	44.0197
ARTF_43_A16	A16	19.595	19.616	20.192	19.338	20.029	21.525	22.122	23.238	23.848	22.269	15.831	14.13	20.275	20.884	20.275	21.512	24.206	26.454	23.505	26.454	25.68	22.823	21.512	18.555	21.886	21.886	21.886	21.886	22.095	22.304	22.504	22.714	22.914	23.123	22.723	20.302				11.6918	11.5722	8.38946	13.1761	10.315	3.61905	1.72679	2.25493	3.91647
ARTF_43_A17	A17	21.566	21.65	20.443	20.85	22.75	22.911	23.263	24.472	22.863	19.683	18.233	16.63	20.275	20.275	19.11	18.018	22.158	19.11	18.555	20.275	18.555	16.981	17.49	15.543	21.039	21.039	21.039	21.039	21.039	21.167	22.45	19.911	19.911	19.911	19.911	19.911				2.44366	2.82217	2.91542	0.906475	7.52088	7.61206	3.49482	18.6376	12.9117
ARTF_43_A18	A18	39.749	39.776	39.257	37.365	36.4	39.421	39.621	38.957	36.837	32.96	30.23	30.403	49.959	39.439	36.091	37.174	37.174	36.091	34.025	35.044	38.293	28.492	29.347	31.131	37.11	37.11	38.011	37.064	36.118	37.219	38.329	39.43	40.531	41.633	41.633	41.633				6.63916	6.70253	3.17396	0.805567	0.774725	5.58586	3.2609	1.21416	10.028
ARTF_43_A19	A19	16.452	18.351	18.351	18.9	20.149	18.999	18.46	17.932	18.456	16.413	13.356	14.155	16.007	17.49	13.805	14.223	19.683	19.683	20.275	19.11	19.11	16.981	14.651	15.543	15.452	15.452	15.452	15.452	14.924	15.07	15.206	15.343	15.488	15.625	15.743	15.743				6.07829	15.7975	15.7975	18.2434	25.9318	20.68	17.6273	14.4379	16.0815
ARTF_43_A20	A20	20.862	20.268	19.665	18.72	17.127	17.64	16.794	17.478	18	16.146	15.984	21.924	16.981	16.489	16.007	15.088	16.007	15.543	15.543	16.007	16.007	15.088	14.651	21.512	16.708	16.708	15.661	14.606	14.906	15.197	15.652	16.098	16.553	16.553	16.553	16.553				19.9118	17.5646	20.361	21.9765	12.9678	13.8492	6.80005	7.89564	8.03889
ARTF_43_A21	A21	16.051	16.627	17.815	17.122	17.687	19.111	20.22	20.25	19.636	18.349	20.566	32.222	15.088	14.223	16.007	15.088	17.49	19.11	20.275	19.11	18.018	16.981	23.505	32.533	15.561	15.379	15.379	15.37	15.088	18.045	18.801	18.801	18.801	18.801	18.801	18.801				3.05277	7.50586	13.6739	10.2324	14.6944	5.57794	7.0178	7.15556	4.25239
ARTF_43_A22	A22	24.343	28.239	31.944	35.188	37.933	36.936	34.644	31.455	26.136	23.004			25.68	22.823	24.934	28.911	34.516	31.586	29.775	28.911	28.911	28.911			29.548	29.548	29.548	29.548	29.548	29.548	29.621	29.693	30.176	28.565						21.3819	4.63543	7.50063	16.0282	22.1048	20.0022	14.4989	5.60165	15.4576
ARTF_43_A23	A23	14.158	13.998	13.81	13.413	14.006	15.976	17.674	18.323	18.831	19.425	19.765		16.489	15.543	15.088	15.543	15.088	14.223	15.543	15.088	15.543	15.543	24.206		15.243	15.397	15.552	15.707	15.861	16.198	16.535	16.708	13.814	13.714	13.714					7.66351	9.99428	12.614	17.1028	13.2443	1.38958	6.44449	8.81406	26.6422
Subject ID (Child)
ARTF_43_C01	C01	19.251	18.482	19.004	19.692	21.925	23.703	24.138	24.379	23.036	21.38	19.365	20.137	11.566	11.566	10.902	12.631	16.007	20.884	20.275	20.275	20.275	17.49	18.018	21.512	16.216	16.216	15.907	15.597	15.67	15.752	15.816	15.87	15.934	15.998	16.061	16.061				15.7654	12.2606	16.2966	20.7952	28.5291	33.5443	34.4768	34.903	30.83
ARTF_43_C02	C02	22.793	23.277	24.301	24.847	25.029	25.965	26.112	26.132	25.664	25.878	25.761	25.517	22.158	22.158	22.158	22.158	22.158	22.158	22.158	22.158	22.158	22.158	22.158	22.158	22.459	23.487	22.186	22.732	23.269	23.815	23.815	23.815	23.815	23.815	23.815	23.815				1.46536	0.902178	8.70335	8.51209	7.03184	8.28038	8.79672	8.86652	7.20464
ARTF_43_C03	C03	19.683	20.275	19.11	18.555	18.555	18.555	20.884	21.512	22.158	20.275	17.49	15.088	12.631	19.683	16.489	13.805	13.805	12.267	12.631	11.229	11.912	14.651	11.229	10.274	13.359	13.359	13.359	13.359	14.151	14.951	15.743	15.643	15.543	15.443	13.586	13.586				32.1292	34.111	30.0942	28.0032	23.7348	19.4233	24.6169	27.2824	29.8538
ARTF_43_C05	C05	17.348	18.077	17.059	16.566	14.666	16.986	19.633	22.61	23.483	22.206	20.261	16.455	17.49	13.013	15.543	17.49	20.884	21.512	19.683	17.49	15.543	16.007	17.49	18.555	18.955	18.955	18.955	18.864	18.646	18.437	19.947	19.947	19.947	19.947	19.947	19.947				9.26332	4.857	11.1144	13.8718	27.1376	8.54233	1.59935	11.778	15.0577
ARTF_43_C06	C06	11.897	12.105	12.303	12.619	13.44	14.694	15.343	15.848	16.281	17.228	18.861	20.683	11.912	11.229	13.013	12.267	16.489	15.543	16.981	17.49	15.543	16.489	16.007	15.543	13.65	13.65	13.277	14.633	14.624	14.624	14.624	14.624	14.624	14.624	14.624	14.624				14.7348	12.7633	7.91677	15.9601	8.80952	0.476385	4.68618	7.72337	10.1775
ARTF_43_C07	C07	14.148	14.535	14.868	14.868	14.76	14.868	14.976	14.535	14.004	13.095	13.068	13.41	11.229	10.902	9.682	12.631	15.088	8.863	13.013	9.4	10.583	9.4	9.682	11.229	13.987	13.987	13.987	13.987	13.595	13.195	13.25	13.304	13.359	12.904	12.449	12.449				1.13797	3.77021	5.92548	5.92548	7.89295	11.2524	11.5251	8.46921	4.60583
ARTF_43_C08	C08	11.745	12.033	12.429	11.745	11.808	11.808	13.705	14.761	14.346	12.236	11.592	11.871	11.566	7.644	11.566	8.108	10.902	10.583	11.229	9.127	9.127	11.912	11.912	10.274	11.93	11.966	12.003	12.03	12.067	11.375	11.475	11.575	11.666	11.766	11.866	11.866				1.57514	0.556802	3.42747	2.42656	2.19343	3.66701	16.2714	21.5839	18.6812
ARTF_43_C09	C09	17.128	17.438	17.365	17.392	17.912	19.023	19.566	20.704	18.419	18.964	18.683	17.765	17.49	10.274	18.555	12.631	21.512	11.912	10.274	16.007	12.631	13.404	13.013	13.013	18.537	18.801	17.854	16.908	17.245	17.581	17.581	17.581	17.581	17.581	17.581	17.581				8.2263	7.81626	2.81601	2.78289	3.72376	7.5803	10.1451	15.084	4.54965
ARTF_43_C10	C10	17.331	17.077	16.57	16.633	16.75	16.61	16.277	16.277	16.51	16.63	16.494	16.457	15.543	14.223	14.651	15.543	15.088	14.651	13.013	13.805	11.229	13.404	14.223	15.543	14.396	14.396	14.269	14.132	14.997	15.861	15.934	16.007	16.08	16.143	16.216	16.216				16.935	15.6995	13.8865	15.0364	10.4657	4.50933	2.10727	1.65878	2.60448
[truncated: 39 more columns]

## Sheet: Fitting duration
Subject ID (Adult)	Fitting duration of the LiveBurstMAPs (FDburst)	Fitting duration of the LiveECAPMAPs (FDecap)
	[mm:ss]	[mm:ss]
ARTF_43_A02	00:11:30	00:06:07
ARTF_43_A03	00:11:23	00:02:42
ARTF_43_A04	00:09:30	00:06:46
ARTF_43_A05	00:08:38	00:01:54
ARTF_43_A06	00:06:50	00:03:30
ARTF_43_A07	00:09:00	00:10:14
ARTF_43_A08	00:10:24	00:05:21
ARTF_43_A09	00:09:11	00:04:52
ARTF_43_A10	00:09:46	00:07:03
ARTF_43_A11	00:11:02	00:07:42
ARTF_43_A12	00:08:15	00:03:10
ARTF_43_A13	00:08:43	00:05:27
ARTF_43_A14	00:08:37	00:07:45
ARTF_43_A15	00:07:07	00:08:08
ARTF_43_A16	00:08:20	00:03:27
ARTF_43_A17	00:08:46	00:04:09
ARTF_43_A18	00:08:41	00:11:59
ARTF_43_A19	00:09:19	00:06:18
ARTF_43_A20	00:07:05	00:02:41
ARTF_43_A21	00:14:43	00:07:28
ARTF_43_A22	00:09:07	00:02:57
ARTF_43_A23	00:08:01	00:05:50
MEAN	00:09:16.273000	00:05:42.273000
Standard deviation	00:01:45.134000	00:02:35.191000
MIN	00:06:50	00:01:54
MAX	00:14:43	00:11:59
Subject ID (Child)
ARTF_43_C01	00:12:46	00:02:31
ARTF_43_C02		*		* The time needed to create the LiveECAPMAP was 04:37
ARTF_43_C03	00:06:37	00:03:08
ARTF_43_C05	00:11:39	00:03:29
ARTF_43_C06	00:04:27	00:03:20
ARTF_43_C07	00:07:34	00:01:58
ARTF_43_C08	00:05:02	00:04:13
ARTF_43_C09	00:03:57	00:03:04
ARTF_43_C10	00:06:48	00:02:33
MEAN	00:07:21.250000	00:03:02
Standard deviation	00:03:15.154000	00:00:41.459000
MIN	00:03:57	00:01:58
MAX	00:12:46	00:04:13

## Sheet: SRT
OLKISA Test	SRT /dB SNR	SRT /dB SNR	SRT /dB SNR	SRT /dB SNR	SRT /dB SNR	SRT /dB SNR		SRT /dB SNR	SRT /dB SNR	SRT /dB SNR
Subject ID (Adult)	ClinMAP	LiveBurstMAP	LiveECAPMAP	ClinMAP	LiveBurstMAP	LiveECAPMAP		ClinMAP	LiveBurstMAP	LiveECAPMAP
	Test 1	Test 1	Test 1	Test 2	Test 2	Test 2		Mean Test 1 and Test 2	Mean Test 1 and Test 3	Mean Test 1 and Test 4
ARTF_43_A02	-1.8	-2.7	-0.5	0.5	-3.2	-1.8		-0.65	-2.95	-1.15
ARTF_43_A03	0	-0.1	-0.6	2.6	1.2	0.1		1.3	0.55	-0.25
ARTF_43_A04	-3.3	-2.8	-2.9	-5.2	-0.8	-3.1		-4.25	-1.8	-3
ARTF_43_A05	-1.9	-1.6	0.4	-1.2	-2.6	-1.8		-1.55	-2.1	-0.7
ARTF_43_A06	-2.8	-1.3	-0.8	-3.6	-2.2	-1.7		-3.2	-1.75	-1.25
ARTF_43_A07	-2.3	-0.5	2.3	-1.2	0.5	0.6		-1.75	0	1.45
ARTF_43_A08	-3.8	-2.5	-4.1	-4.2	-2.7	-3.4		-4	-2.6	-3.75
ARTF_43_A09	-2.3	-1.4	-3	-2.3	-2.4	-2.6		-2.3	-1.9	-2.8
ARTF_43_A10	-2.5	-1.3	-1.4	-3.2	-2.6	-1.2		-2.85	-1.95	-1.3
ARTF_43_A11	1.4	-0.6	-3.5	0.3	0.2	-0.2		0.85	-0.2	-1.85
ARTF_43_A12	-3.2	-3.6	-2	-2.3	-2.3	-1.5		-2.75	-2.95	-1.75
ARTF_43_A13	-0.5	-1.3	-1.3	-2.1	-0.8	-1.4		-1.3	-1.05	-1.35
ARTF_43_A14	-1.9	-3.5	-1.3	-2.8	-2.9	-3.7		-2.35	-3.2	-2.5
ARTF_43_A15	-3.2	-1.7	-2.6	-1.9	-3.8	-3.7		-2.55	-2.75	-3.15
ARTF_43_A16	-3.9	-3	-2.5	-3.7	-1.6	-2.1		-3.8	-2.3	-2.3
ARTF_43_A17	-1.8	0.5	0.4	-0.4	-0.1	1.3		-1.1	0.2	0.85
ARTF_43_A18	0.7	0.8	1.2	0.1	-1.4	1.2		0.4	-0.3	1.2
ARTF_43_A19	-1.3	-0.7	0.5	-0.5	-2.8	-2.1		-0.9	-1.75	-0.8
ARTF_43_A20	-0.6	0.6	-0.5	-0.6	-0.3	-0.5		-0.6	0.15	-0.5
ARTF_43_A21	0.2	3.4	-1.4	1.2	3	2.2		0.7	3.2	0.4
ARTF_43_A22	-0.3	-0.1	2.9	0.7	-0.4	2.4		0.2	-0.25	2.65
ARTF_43_A23	0.7	3.4	0.5	3.1	-3.9	2.1		1.9	-0.25	1.3
MEAN	-1.56364	-0.909091	-0.918182	-1.21364	-1.45	-0.95		-1.38864	-1.17955	-0.934091
Standard deviation	1.55794	1.89458	1.82173	2.15921	1.7372	1.92842		1.77267	1.53992	1.69919
Subject ID (Child)	SRT /dB SNR	SRT /dB SNR	SRT /dB SNR
	ClinMAP	LiveBurstMAP	LiveECAPMAP
ARTF_43_C01	-3	-2	-2.4
ARTF_43_C02	2.3	32.1	17
ARTF_43_C03	5.7	12.4	5.5
ARTF_43_C05	17.8	3.6	14.6
ARTF_43_C06	-0.1	1.1	5.3
ARTF_43_C07	1.4	3.3	-1.3
ARTF_43_C08	-1.7	2.3	x
ARTF_43_C09	-1.7	1.4	-2.2
ARTF_43_C10	0.7	5.6	2
MEAN	2.37778	6.64444	4.8125
Standard deviation	6.33419	10.335	7.47862

## Sheet: Coding strategies
Subject ID	Coding strategy ClinMAP
ARTF_43_A02	FS4
ARTF_43_A03	FS4
ARTF_43_A04	FSP
ARTF_43_A05	FSP
ARTF_43_A06	FS4
ARTF_43_A07	HDCIS
ARTF_43_A08	FS4
ARTF_43_A09	FS4
ARTF_43_A10	FS4
ARTF_43_A11	HDCIS
ARTF_43_A12	FSP
ARTF_43_A13	FS4
ARTF_43_A14	FS4
ARTF_43_A15	FSP
ARTF_43_A16	FSP
ARTF_43_A17	FS4
ARTF_43_A18	FS4
ARTF_43_A19	FS4
ARTF_43_A20	FSP
ARTF_43_A21	FS4
ARTF_43_A22	FS4
ARTF_43_A23	FSP
ARTF_43_C01	FS4
ARTF_43_C02	FS4
ARTF_43_C03	FS4
ARTF_43_C04	FS4
ARTF_43_C05	FS4
ARTF_43_C06	FS4
ARTF_43_C07	FS4
ARTF_43_C08	FS4
ARTF_43_C09	FS4
ARTF_43_C10	FS4
